# Supplementary material for: Honey Bee Colonies (Apis mellifera L.) Perform Orientation Defensiveness That Varies among Bred Lines
Source: Insects. 2023 Jun 12;14(6):546. doi: 10.3390/insects14060546 (PMC10298944; doi:10.3390/insects14060546)
Supplement: Supplementary file 1 [file insects-14-00546-s001.zip]

Archive with 1 entries (1 files):
- insects-2414270-supplementary.pdf
